# Supplementary material for: Identification of Transcription Factors Involved in the Regulation of Flowering in Adonis Amurensis Through Combined RNA-seq Transcriptomics and iTRAQ Proteomics
Source: Genes (Basel). 2019 Apr 18;10(4):305. doi: 10.3390/genes10040305 (PMC6523232; doi:10.3390/genes10040305)
Supplement: Supplementary file 1 [file genes-10-00305-s001.zip]

Archive with 3 entries (3 files):
- Supplementary Table S2.xls
- Supplementary Figures.pdf
- Supplementary Table S1.xls
